# Supplementary material for: Mitochondrial DNA Sequence and Lack of Response to Anoxia in the Annual Killifish Austrofundulus limnaeus
Source: Front Physiol. 2016 Aug 31;7:379. doi: 10.3389/fphys.2016.00379 (PMC5005410; doi:10.3389/fphys.2016.00379)
Supplement: Supplemental Data Sheet 1 — RNAseq mapping support for polyadenylation sites in Excel spreadsheet format. A1, A2, and A3 refer to the first, second, and third sites that mapped as non-reference adenosine. [file DataSheet1.XLSX]

## Sheet: Sheet1
	ND1	A1	A2	A3		ND2	A1	A2	A3		COI	A1	A2	A3		COII	A1	A2	A3
Position		9126	9129	9130			10385	10386	10389			12406	12407	12408			13166	13167	13168
Reference nucleotide		G	G	T			G	G	T			G	T	C			C	G	C
Total base Coverage		3314	2893	2370			4915	4735	4415			11844	11818	11815			13908	13810	13734
Frequency of A		74.7	69.8	62.7			79.8	78.6	77.6			30.7	30.6	29.6			84.5	84.7	83.7
	COIII	A1	A2	A3		ND3	A1	A2	A3		ND4	A1	A2	A3
Position		14876	14877	14878			15298	15299	15300			17037	17038	17041
Reference nucleotide		T	C	T			G	T	G			G	T	T
Total base Coverage		8730	9329	8804			13852	13757	13370			3650	3642	3523
Frequency of A		78.1	77.1	74.8			62.3	62.1	61.4			71.3	71.8	69.8
	12S rRNA	A1	A2	A3		16S rRNA	A1	A2	A3		COB	A1	A2	A3
Position		1016	1018	1021			2719	2720	2721			20839	20840	20842
Reference nucleotide		C	G	C			G	C	T			G	C	T
Total base Coverage		502	497	420			3217	2950	2741			42422	41777	38299
Frequency of A		45.6	45.9	39			64.3	65.4	66.4			98	97.8	97.3
	tRNA-Pro -> tRNA-Phe region	A1	A2	A3		pseudo16S	A1	A2	A3		ND5	A1	A2	A3
Position		1	2	3			5740	5741	5742			19704	19705	19707
Reference nucleotide		G	C	T			G	C	T			T	G	C
Total base Coverage		849	839	805			22284	21631	20632			71091	71387	71554
Frequency of A		78.7	78.4	75.9			28	26.7	26.7			4.8	4.7	4.6
